# Supplementary material for: Infection of Nigrospora nonsegmented RNA Virus 1 Has Important Biological Impacts on a Fungal Host
Source: Viruses. 2022 Apr 12;14(4):795. doi: 10.3390/v14040795 (PMC9029208; doi:10.3390/v14040795)
Supplement: Supplementary file 1 [file viruses-14-00795-s001.zip]

Archive with 1 entries (1 files):
- viruses-1600550-supplementary.pptx
